# Supplementary material for: Mitochondrial Elongation and ROS-Mediated Apoptosis in Prostate Cancer Cells under Therapy with Apalutamide and Complex I Inhibitor
Source: Int J Mol Sci. 2024 Jun 25;25(13):6939. doi: 10.3390/ijms25136939 (PMC11241170; doi:10.3390/ijms25136939)
Supplement: Supplementary file 1 [file ijms-25-06939-s001.zip]

Archive with 1 entries (1 files):
- ijms-3032815-supplementary.pdf
